# Supplementary material for: Chemical Profiles of Heterodera glycines Suppressive Soils in Double Cropping Soybean Production
Source: J Nematol. 2023 Aug 29;55(1):20230030. doi: 10.2478/jofnem-2023-0030 (PMC10561077; doi:10.2478/jofnem-2023-0030)
Supplement: Supplementary file 1 — Supplementary Material Details [file jofnem-2023-0030_sm.zip › Table S1.xlsx]

## Sheet: Table S1
TABLE S1	Chemical profile of soil samples collected from distinct locations (Nashville, Oakdale, and Towers), treatments (fallow or wheat), and timepoints (pre-soybean, mid-soybean, and post-soybean).
No.	Compounda			RTc	RId	DIe	Towers						Oakdale						Nashville
		Synonym	Typeb				Wheat			Fallow			Wheat			Fallow			Wheat			Fallow
							Pre	Mid	Post	Pre	Mid	Post	Pre	Mid	Post	Pre	Mid	Post	Pre	Mid	Post	Pre	Mid	Post
1	Propylene glycol, 2TMS		PD	4.3		1008	0.67e	0.98	2.23	0.99	0.87	1.98	1.11	2.19	1.92	0.77	1.74	2.68	-	1.3	1.8	0.34	2.03	2.13
2	Benzene, 1,3-bis(1,1-dimethylethyl)		Alkb	9.5	1252	1249	0.12	0.3	0.33	0.19	0.27	0.27	0	0.57	0.24	0.68	0.71	0.34	0.31	0.48	0.88	0.71	0.64	0.91
3	Unknown	-	-	15.21	1660		0.12	0.33	0.98	0.16	0.53	1.21	0.2	0.61	0.43	0.18	0.33	0.52	0.14	0.11	0.35	0.08	0.17	0.17
4	Tetradecanoic acid, TMS	Myristic acid	FAc	17.33	1850	1850	0.4	0.55	1.16	0.37	0.79	0.62	0.87	0.92	1.12	0	0.51	0.91	0.21	0.39	0	0	0	0
5	Pentadecanoic acid, TMS	Pentadecylic acid	FAc	17.96	1911	1944	6.17	10.7	12.97	9.09	10.24	12.6	8.06	12.18	15.29	7.18	7.52	13.12	2.47	6.16	3.29	2.13	6.69	4.8
6	9-Hexadecenoic acid, TMS	Palmitelaidic acid	FAc	19.11	2027	2029	9.8	4.94	6.72	6.8	4.43	5.33	6.85	4.38	6.09	2.77	2.51	4.35	6.32	3.95	1.49	1.94	1.4	1.38
7	Hexadecanoic acid, TMS	Palmitic acid	FAc	19.08	2042	2042	13.15	11.06	12.4	13.47	11.89	13.57	14.33	11.32	11.99	10	9.27	10.88	11.97	9.22	4.45	7.45	7.49	6.09
8	Cyclic octaatomic sulfur			19.7	2089	2069	3.08	-	5.58	-	-	-	-	-	-	-	-	-	-	-	-	-	-	-
9	Hetaptdecanoic acid, TMS	Margaric acid	FAc	19.81	2101	2087	5.77	7.71	5.83	7.68	7.19	6.57	4.38	4.34	5.75	4.06	3.17	4.54	0.79	2.68	1.55	1.48	2.56	1.66
10	10-Heptadecenoic acid, (Z)-, TMS	10-Heptadecenoic acid	FAc	20.06	2128	2126	1.34	2.08	1.75	1.81	1.56	1.7	1.05	0.94	1.28	0.84	0.72	1.08	0.36	0.72	0.36	0.27	0.63	0.48
11	9,12-Octadecadienoic acid, (Z,Z)-, TMS	Linoleic acid	FAc	20.79	2207	2201	1.72	0.89	0.87	1.16	0.84	0.79	2.08	0.29	0.41	0.36	0.32	0.52	2.66	0.62	0.34	4.47	-	3.3
12	9-Octadecenoic acid, (E)-, TMS	Oleic acid	FAc	20.83	2211	2215	6.02	4.17	3.36	6.01	4.43	3.96	10.8	2.78	3.19	2.44	3.09	2.98	12.16	3.41	1.79	24.48	1.98	5.23
13	11-Octadecenoic acid, (E)-, TMS	Vaccenic	FAc	20.9	2219	2223	5.63	4.59	4.56	7.06	4.18	4.42	5.61	2.88	3.5	2.51	2.14	2.52	2.61	0.62	0.37	4.48	2.1	2.96
14	Octadecanoic acid, TMS	Stearic acid	FAc	20.72	2200	2243	3.93	3.43	3.72	3.97	4.37	4.8	3.67	3.52	2.92	2.49	3.2	2.75	3.39	2.95	1.75	3.94	3.41	2.36
15	10-Nonadecenoic acid, (Z)-, TMS	10-Nonadecenoic acid	FAc	21.82	2325	2326	1.46	1.19	0.95	1.74	1.35	1.13	1	0.85	0.8	0.96	0.75	0.91	0.61	0.49	0.65	0.47	0.81	0.74
16	1-O-Pentadecylglycerol, 2TMS	1-O-Pentadecylglycerol	FAc	21.97	2343	2390	0.67	1.05	0.67	0.92	0.97	0.74	0.53	0.32	0.58	0.41	0.24	0.63	0.26	0.27	0.35	0.18	0.81	0.74
17	1-Eicosanol, TMS	Arachidyl alcohol	Alk	22.02	2349	2351	0.24	0.43	0.36	0.33	0.39	0.26	0.21	0.24	0.25	0.34	0.26	0.3	0.2	0.27	0.36	0.21	0.43	0.38
18	Unknown	-	-	22.55	2413	-	0.87	1.1	0.72	0.91	0.88	0.65	0.71	0.61	0.73	0.81	0.64	0.65	0.5	0.65	0.62	0.44	0.89	0.6
19	Unknown	-	-	22.63	2423	-	0.39	0.51	0.32	0.42	0.31	0.28	0.38	0.26	0.34	0.34	0.27	0.29	0.18	0.25	0.27	0.16	0.39	0.26
20	Icosanoic acid, TMS	Arachaidic acid	FAc	22.76	2439	2445	0.43	0.48	0.34	0.44	0.38	0.31	0.25	0.37	0.42	0.53	0.49	0.3	0.45	0.6	0.54	0.58	0.63	0.6
21	2-Palmitoylglycerol, 2TMS	2-monopalmitin	FAG	23.32	2509	2558	0.31	0.33	0.19	0.34	0.21	0.15	0.28	0.26	0.16	0.28	0.13	0.15	0.12	0.13	0.17	0.11	0.21	0.16
22	2-Palmitoleoylglycerol, 2TMS	Palmitoleoylglycerol	FAG	23.46	2527	2520	0.53	0.59	0.47	0.5	0.4	0.45	0.24	0.26	0.23	0.33	0.21	0.16	0.17	0.18	0.18	0.16	0.26	0.23
23	Heneicosanoic acid, TMS	Heneycosylic acid	FAc	23.54	2537	2556	0.79	0.85	0.5	0.58	1.7	1.44	0.31	1.59	0.37	0.44	1.44	0.45	0.3	1.26	0.85	0.75	1.23	0.94
24	Docosanol, TMS	Behenic alcohol	SFA	23.6	2545	2542	2.46	4.1	4.62	2.92	4.37	5.76	3.31	6.65	7.08	5.3	6.52	6.99	3.12	6.33	5.87	2.69	5.67	5.15
25	2-Mono-cis-heptdec-10-enoylglycerol, 2TMS		FAG	24.27	2628	2630	0.36	0.42	0.34	0.33	0.26	0.26	0.18	0.19	0.17	0.26	0.11	0.17	0.19	0.14	0.12	0.09	0.13	0.12
26	Docosanoic acid, TMS	Behenic acid	FAc	24.31	2633	2636	1.76	2.15	1.28	1.91	2.41	1.61	1.52	1.63	1.4	2.78	2.94	1.78	2.1	2.93	2.68	2	2.44	2.28
27	Tricosanoic acid, TMS	Tricosylic acid	FAc	25.19	2732	2733	1.47	1.39	0.73	1.54	1.54	0.99	1.11	1.06	0.71	2.26	1.99	0.91	1.67	1.33	1.74	1.76	1.91	1.62
28	Tetraconsanol acid, TMS		FAc	25.26	2739	2741	0.61	0.66	0.65	0.62	0.73	0.71	0.66	0.82	0.63	1.27	1.1	0.91	0.87	0.94	1.2	0.74	0.96	0.89
29	Tetracosanoic acid, TMS	Lignoceric acid	FAc	26.22	2831	2838	2.45	3.22	1.09	2.48	3.82	1.81	1.49	1.83	1.21	3.94	3.51	1.51	3.22	4.09	3.33	3.43	4.26	3.29
30	Pentacosanoic acid, TMS	Hyenic acid	FAc	27.46	2929	2930	0.42	0.65	0.34	0.43	0.45	0.3	0.24	0.37	0.28	0.69	0.58	0.32	0.66	0.69	0.57	0.6	0.83	0.66
31	1-Hexacosanol, TMS	Hexacosanol	Ald	27.56	2936	2945	0.57	0.61	0.36	0.58	0.36	0.27	0.55	0.43	0.33	0.64	0.49	0.39	1.79	1.1	1.39	0.64	0.97	0.73
32	Tetracosanol, TMS	Lignoceric alcohol	Ald	27.95	2963	2741	0.24	0.48	0.41	0.33	0.46	0.43	0.59	0.99	0.39	1.96	0.95	0.75	0.78	2.25	3.36	2.19	2.38	1.59
33	22-Hydroxydocosanoic acid, 2TMS	Phellonic acid	FAc	28.01	2967	2969	1.76	4.44	6.45	2.51	4.37	7.27	3.71	9.52	10.29	7.92	9.61	12.56	4.14	9.47	9.66	3.42	10.13	8.48
34	Hexacosanoic acid, TMS	Cerotic acid	FAc	28.98	3028	3036	0.7	0.92	0.41	0.66	1.15	0.55	0.47	0.5	0.3	1.04	0.85	0.43	1.05	1.13	1.18	0.76	1.15	0.79
35	Unknown	-	-	29.57	3061		0.16	0.39	0.47	0.32	0.37	0.44	0.39	0.62	0.5	0.89	0.82	0.73	0.55	1.04	1.73	0.68	0.93	1.07
36	Unknown	-	-	30.21	3097		1.08	0.88	0.94	0.91	0.55	0.54	1.13	1.09	0.85	1.49	1.09	0.85	0.97	0.92	1.26	1.26	1.58	1.34
37	Cholesterol, TMS	Cholesteryl alcohol	Ste	30.83	3126	3135	0.44	0.47	0.56	0.46	0.3	0.23	0.67	0.66	0.36	0.75	0.51	0.34	0.36	0.67	0.92	0.61	0.89	0.92
38	1-Octocosanol, TMS	Octacosyl alcohol	SFA	31	3133	3390	4.64	3.73	2.33	2.59	1.67	1.75	4.52	4.13	2.79	4.3	3.64	2.9	8.42	5.65	7.24	2.57	4.06	3.08
39	24-Hydroxytetracosanoic acid, 2TMS	Hydroxytetracosanoic acid	FAc	31.68	3164	3187	0.58	0.66	0.54	0.65	1.53	0.66	0.72	0.7	0.77	1.18	1.05	0.87	1.21	1.48	1.53	0.89	1.66	1.2
40	Unknown	-	-	32.44	3199		0.17	0.18	0.13	0.22	0.28	0.13	0.13	0.23	0.24	0.22	0.29	0.24	0.12	0.11	0.3	0.15	0.42	0.33
41	Campesterol, TMS		Ste	33.12	3226	3220	1.16	1	1.15	1.06	1.24	0.99	1.65	1.59	0.86	1.6	1.62	1.13	2.01	2.08	2.73	1.89	2.11	2.44
42	Octacosanoic acid, TMS	Montanic acid	SFA	33.23	3230	3233	0.81	0.89	0.35	0.71	0.68	0.38	0.5	0.51	0.43	1.1	0.69	0.58	1.09	1.09	1.43	0.67	0.83	0.71
43	Unknown	-	-	33.4	3237		0.5	0.43	0.38	0.47	0.39	0.33	0.43	0.56	0.32	0.86	0.61	0.42	0.48	0.45	0.74	0.74	0.66	0.48
44	Stigmasterol, TMS	Stigmasterol	Ste	33.76	3251	3247	2.6	2.4	1.98	2.45	2.3	1.75	2.45	2.54	1.55	3.44	3.29	2.06	0.24	0.41	0.64	0.41	0.59	0.59
45	5alpha-Stigmast-7-en-3beta-ol, TMS		Ste	34.1	3264	3391	0.27	0.28	0.32	0.27	0.3	0.41	0.34	0.47	0.28	0.69	0.63	0.39	3.23	3.95	4.77	3.08	3.83	4.47
46	Unknown	-	-	34.95	3298		0.21	0.82	0.56	0.18	0.26	0.57	0.81	0.84	2.38	0.85	0.87	0.75	0.75	0.65	1.36	0.96	0.88	0.77
47	Stigmast-5-ene, 3beta-TMS, (24S)-	Beta-sitosterol	Ste	35.14	3308	3350	5.58	4.45	3.92	5.12	5.67	4.04	5.46	5.43	3.65	6.93	8.57	4.9	7.44	7.78	9.88	6.25	7.96	11.35
48	Stigmastanol, TMS	Stigmastanol	Ste	35.38	3321	3347	0.76	0.91	0.98	0.81	0.92	0.61	0.82	1.01	0.5	1.2	1.47	0.7	0.95	1.1	1.93	0.89	1.69	1.07
49	1-Triacontanol, TMS	Triacontanol	SFA	35.68	3337	3338	1.15	1.81	1.34	1.31	1.34	1.13	1.07	1.32	1.04	2.86	2.89	1.74	2.16	1.86	2.7	1.57	2.17	2.21
50	Stigmast-4-en-3-one, (24S	gamma-Sitostenone	StK	37.14	3414	3483	0.44	1.08	0.56	0.59	0.79	0.48	0.39	0.79	0.64	0.95	0.55	0.63	0.69	0.74	1.55	0.77	0.75	2.39
51	Tricontanoate, TMS	Tricontanoate	SFA	37.4	3427	3426	2.66	2.51	1.15	2.17	2.61	1.72	1.28	1.1	1.12	3.28	2.31	1.8	3.24	2.47	5.31	3.22	2.82	3.34
