# Supplementary material for: Chemical Profiles of Heterodera glycines Suppressive Soils in Double Cropping Soybean Production
Source: J Nematol. 2023 Aug 29;55(1):20230030. doi: 10.2478/jofnem-2023-0030 (PMC10561077; doi:10.2478/jofnem-2023-0030)
Supplement: Supplementary file 1 — Supplementary Material Details [file jofnem-2023-0030_sm.zip › Table S2.xlsx]

## Sheet: Table S2
Table S2	The number of compounds identified and their relative percent contribution of compounds (RA%) in different chemical functional groups in soil samples collected from distinct locations (Nashville, Oakdale, and Towers), treatments (fallow or wheat), and time points (pre-, mid-, and post-soybean).
Functional group	Towers						Oakdale						Nashville
	Wheat			Fallow			Wheat			Fallow			Wheat			Fallow
	Pre	Mid	Post	Pre	Mid	Post	Pre	Mid	Post	Pre	Mid	Post	Pre	Mid	Post	Pre	Mid	Post
n-fatty acids	22 (67.03)	22 (67.78)	22 (67.29)	22 (71.9)	22 (70.32)	22 (71.88)	22 (69.71)	22 (63.11)	22 (69.3)	22 (56.07)	22 (57)	22 (65.23)	22 (59.48)	22 (55.4)	22 (39.67)	22 (66.22)	21 (53.08)	22 (50.49)
fatty alcohols	5 (11.72)	5 (13.04)	5 (9.79)	5 (9.7)	5 (10.67)	5 (10.74)	5 (10.68)	5 (13.71)	5 (12.46)	5 (16.84)	5 (16.05)	5 (14.01)	5 (18.03)	5 (17.4)	5 (22.55)	5 (10.72)	5 (15.55)	5 (14.49)
Sterols	6 (10.81)	6 (9.51)	6 (8.91)	6 (10.17)	6 (10.73)	6 (8.03)	6 (11.39)	6 (11.7)	6 (7.2)	6 (14.61)	6 (16.09)	6 (9.52)	6 (14.23)	6 (15.99)	6 (20.87)	6 (13.13)	6 (17.07)	6 (20.84)
Unknown	8 (3.5)	8 (4.64)	8 (4.5)	8 (3.59)	8 (3.57)	8 (4.15)	8 (4.18)	8 (4.82)	8 (5.79)	8 (5.64)	8 (4.92)	8 (4.45)	8 (3.69)	8 (4.18)	8 (6.63)	8 (4.47)	8 (5.92)	8 (5.02)
n-aldehydes	2 (0.81)	2 (1.09)	2 (0.77)	2 (0.91)	2 (0.82)	2 (0.7)	2 (1.14)	2 (1.42)	2 (0.72)	2 (2.6)	2 (1.44)	2 (1.14)	2 (2.57)	2 (3.35)	2 (4.75)	2 (2.83)	2 (3.35)	2 (2.32)
propane-1,2-diols	1 (0.67)	1 (0.98)	1 (2.23)	1 (0.99)	1 (0.87)	1 (1.98)	1 (1.11)	1 (2.19)	1 (1.92)	1 (0.77)	1 (1.74)	1 (2.68)	0 (- )	1 (1.3)	1 (1.8)	1 (0.34)	1 (2.03)	1 (2.13)
Steroid ketones	1 (0.44)	1 (1.08)	1 (0.56)	1 (0.59)	1 (0.79)	1 (0.48)	1 (0.39)	1 (0.79)	1 (0.64)	1 (0.95)	1 (0.55)	1 (0.63)	1 (0.69)	1 (0.74)	1 (1.55)	1 (0.77)	1 (0.75)	1 (2.39)
fatty acid glycerols	3 (1.2)	3 (1.34)	3 (1)	3 (1.17)	3 (0.87)	3 (0.86)	3 (0.7)	3 (0.71)	3 (0.56)	3 (0.87)	3 (0.45)	3 (0.48)	3 (0.48)	3 (0.45)	3 (0.47)	3 (0.36)	3 (0.6)	3 (0.51)
alkylbenzene	1 (0.12)	1 (0.3)	1 (0.33)	1 (0.19)	1 (0.27)	1 (0.27)	1 (0)	1 (0.57)	1 (0.24)	1 (0.68)	1 (0.71)	1 (0.34)	1 (0.31)	1 (0.48)	1 (0.88)	1 (0.71)	1 (0.64)	1 (0.91)
Sulfur	1 (3.08)	0 (0)	1 (5.58)	0 (0)	0 (0)	0 (0)	0 (0)	0 (0)	0 (0)	0 (0)	0 (0)	0 (0)	0 (0)	0 (0)	0 (0)	0 (0)	0 (0)	0 (0)
