# Supplementary material for: Chemical Profiles of Heterodera glycines Suppressive Soils in Double Cropping Soybean Production
Source: J Nematol. 2023 Aug 29;55(1):20230030. doi: 10.2478/jofnem-2023-0030 (PMC10561077; doi:10.2478/jofnem-2023-0030)
Supplement: Supplementary file 1 — Supplementary Material Details [file jofnem-2023-0030_sm.zip › Table S3.xlsx]

## Sheet: Table S3
Correlations		Propylene glycol, 2TMS	Benzene, 1,3-bis(1,1-dimethylethyl)	Unknown	Tetradecanoic acid, TMS	Pentadecanoic acid, TMS	9-Hexadecenoic acid, TMS	Hexadecanoic acid, TMS	Cyclic octaatomic sulfur	Hetaptdecanoic acid, TMS	10-Heptadecenoic acid, (Z)-, TMS	9,12-Octadecadienoic acid, (Z,Z)-, TMS	9-Octadecenoic acid, (E)-, TMS	11-Octadecenoic acid, (E)-, TMS	Octadecanoic acid, TMS	10-Nonadecenoic acid, (Z)-, TMS	1-O-Pentadecylglycerol, 2TMS	1-Eicosanol, TMS	Unknown	Unknown	Icosanoic acid, TMS	2-Palmitoylglycerol, 2TMS	2-Palmitoleoylglycerol, 2TMS	Heneicosanoic acid, TMS	Docosanol, TMS	2-Mono-cis-heptdec-10-enoylglycerol, 2TMS	Docosanoic acid, TMS	Tricosanoic acid, TMS	Tetraconsanol acid, TMS	Tetracosanoic acid, TMS	Pentacosanoic acid, TMS	1-Hexacosanol, TMS	Tetracosanol, TMS	22-Hydroxydocosanoic acid, 2TMS	Hexacosanoic acid, TMS	Unknown	Unknown	Cholesterol, TMS	1-Octocosanol, TMS	24-Hydroxytetracosanoic acid, 2TMS	Unknown	Campesterol, TMS	Octacosanoic acid, TMS	Unknown	Stigmasterol, TMS	5alpha-Stigmast-7-en-3beta-ol, TMS	Unknown	Stigmast-5-ene, 3beta-TMS, (24S)-	Stigmastanol, TMS
1	Propylene glycol, 2TMS	1	0.2294	0.5403	0.3949	0.5691	-0.256	-0.1808	0.1136	0.0673	0.0969	-0.4977	-0.6107	-0.3002	-0.2672	-0.1213	0.1409	0.2811	-0.0645	0.0522	-0.1901	-0.2099	-0.1447	0.2239	0.7712	-0.2105	-0.2017	-0.4716	0.1168	-0.4153	-0.2954	-0.3886	0.0387	0.7777	-0.4152	0.3062	-0.023	0.1726	-0.341	-0.0531	0.4049	-0.0413	-0.4006	-0.2378	0.0402	-0.0371	0.2581	0.0009	0.1194
2	Benzene, 1,3-bis(1,1-dimethylethyl)	0.2294	1	-0.1983	-0.6216	-0.4719	-0.8914	-0.9208	-0.2437	-0.6686	-0.6769	0.0698	-0.0413	-0.6746	-0.6076	-0.6038	-0.41	0.2664	-0.3926	-0.4593	0.7271	-0.4149	-0.4884	0.2822	0.3708	-0.5977	0.6104	0.5595	0.7439	0.5477	0.6334	0.3031	0.7922	0.4954	0.4457	0.825	0.6185	0.6971	0.1704	0.5413	0.532	0.7301	0.4346	0.6903	-0.3259	0.674	0.2356	0.7695	0.7065
3	Unknown	0.5403	-0.1983	1	0.599	0.6863	0.1662	0.3418	0.342	0.4471	0.5123	-0.3661	-0.3468	0.1003	0.3812	0.1627	0.2371	0.0703	-0.0343	-0.0193	-0.6023	-0.159	0.3065	0.2776	0.3614	0.2736	-0.4717	-0.6058	-0.2293	-0.5628	-0.5631	-0.4992	-0.3761	0.2248	-0.4515	-0.1994	-0.5781	-0.4231	-0.4659	-0.3579	-0.1915	-0.4617	-0.5706	-0.4701	0.2081	-0.4278	-0.03	-0.5005	-0.2659
4	Tetradecanoic acid, TMS	0.3949	-0.6216	0.599	1	0.8501	0.5475	0.6607	0.3457	0.5874	0.5978	-0.3455	-0.2562	0.3017	0.3296	0.2481	0.2043	-0.1737	0.123	0.2168	-0.8119	0.0686	0.2093	-0.0242	0.2682	0.3104	-0.6558	-0.8482	-0.545	-0.7818	-0.8071	-0.6089	-0.6998	0.1039	-0.7101	-0.5287	-0.6438	-0.5625	-0.4064	-0.5426	-0.318	-0.6945	-0.7183	-0.7198	0.4072	-0.7147	0.1198	-0.7312	-0.568
5	Pentadecanoic acid, TMS	0.5691	-0.4719	0.6863	0.8501	1	0.3572	0.5589	0.1938	0.7383	0.7276	-0.5664	-0.5059	0.2659	0.2706	0.3856	0.443	0.1265	0.3574	0.4163	-0.6505	0.1926	0.3706	0.0716	0.4629	0.4013	-0.5585	-0.7351	-0.4107	-0.6735	-0.6653	-0.7412	-0.6211	0.2919	-0.6572	-0.446	-0.5598	-0.5041	-0.605	-0.4976	-0.061	-0.7865	-0.6973	-0.6184	0.4893	-0.7385	0.1658	-0.7388	-0.5182
6	9-Hexadecenoic acid, TMS	-0.256	-0.8914	0.1662	0.5475	0.3572	1	0.867	0.4907	0.5729	0.5996	0.0015	0.021	0.6587	0.501	0.5894	0.2579	-0.3643	0.2865	0.3702	-0.6453	0.4309	0.5415	-0.3408	-0.4378	0.6677	-0.6369	-0.5249	-0.7064	-0.5964	-0.613	-0.2201	-0.78	-0.5523	-0.4877	-0.7839	-0.5078	-0.613	-0.028	-0.661	-0.5957	-0.6584	-0.3498	-0.5916	0.3405	-0.6237	-0.2682	-0.665	-0.6607
7	Hexadecanoic acid, TMS	-0.1808	-0.9208	0.3418	0.6607	0.5589	0.867	1	0.267	0.6964	0.6959	-0.1094	-0.0052	0.699	0.6777	0.6208	0.3157	-0.3443	0.3099	0.3714	-0.791	0.4161	0.5219	-0.1881	-0.2941	0.6215	-0.6248	-0.5186	-0.6661	-0.5953	-0.6694	-0.4376	-0.8781	-0.4554	-0.5424	-0.8838	-0.6076	-0.7283	-0.2715	-0.6556	-0.5652	-0.803	-0.5634	-0.6219	0.5195	-0.8133	-0.3011	-0.7966	-0.7446
8	Cyclic octaatomic sulfur	0.1136	-0.2437	0.342	0.3457	0.1938	0.4907	0.267	1	0.232	0.3435	-0.0086	-0.0875	0.2911	0.2	0.2033	0.1259	0.0782	0.1116	0.1472	-0.2464	0.1098	0.4396	-0.206	-0.2446	0.4839	-0.4237	-0.3462	-0.3321	-0.3972	-0.2673	-0.2099	-0.2996	-0.2397	-0.3151	-0.2931	-0.0658	-0.0693	-0.143	-0.4098	-0.3005	-0.2693	-0.2842	-0.2069	0.1472	-0.2499	-0.2641	-0.3012	-0.1113
9	Hetaptdecanoic acid, TMS	0.0673	-0.6686	0.4471	0.5874	0.7383	0.5729	0.6964	0.232	1	0.9705	-0.3818	-0.3298	0.6605	0.5419	0.8408	0.7327	0.2633	0.7261	0.7085	-0.5563	0.6155	0.8238	0.0878	-0.1004	0.7975	-0.4249	-0.4365	-0.5955	-0.4132	-0.5366	-0.6895	-0.7223	-0.3062	-0.3822	-0.688	-0.6214	-0.5843	-0.6102	-0.5468	-0.1761	-0.8734	-0.4779	-0.5446	0.6315	-0.8206	-0.2578	-0.7574	-0.5398
10	10-Heptadecenoic acid, (Z)-, TMS	0.0969	-0.6769	0.5123	0.5978	0.7276	0.5996	0.6959	0.3435	0.9705	1	-0.3506	-0.3345	0.6458	0.5387	0.7872	0.7528	0.3069	0.7089	0.7104	-0.5554	0.5688	0.864	0.0337	-0.1258	0.855	-0.465	-0.499	-0.629	-0.4469	-0.4993	-0.6131	-0.7365	-0.3147	-0.3887	-0.6805	-0.6392	-0.5738	-0.557	-0.5835	-0.2598	-0.8489	-0.4767	-0.6185	0.5429	-0.7635	-0.2878	-0.753	-0.5286
11	9,12-Octadecadienoic acid, (Z,Z)-, TMS	-0.4977	0.0698	-0.3661	-0.3455	-0.5664	0.0015	-0.1094	-0.0086	-0.3818	-0.3506	1	0.8721	0.3243	0.1522	-0.2091	-0.1965	-0.3526	-0.46	-0.4173	0.1694	-0.2065	-0.1805	-0.292	-0.6554	-0.1902	-0.1639	0.137	-0.291	0.0636	0.0953	0.1867	0.0187	-0.5432	-0.0532	-0.1417	0.1486	0.0612	0.0261	-0.1417	-0.3007	0.2608	-0.0455	0.0673	-0.4186	0.3103	-0.1416	0.2058	-0.2693
12	9-Octadecenoic acid, (E)-, TMS	-0.6107	-0.0413	-0.3468	-0.2562	-0.5059	0.021	-0.0052	-0.0875	-0.3298	-0.3345	0.8721	1	0.3352	0.3081	-0.2446	-0.3433	-0.5123	-0.4576	-0.4318	0.0895	-0.2152	-0.2392	-0.2794	-0.6487	-0.2301	-0.1774	0.1392	-0.293	0.0566	0.0385	0.1543	0.0469	-0.56	-0.0559	-0.2189	0.0975	-0.0771	0.0281	-0.1623	-0.4025	0.1361	-0.0653	0.1761	-0.3432	0.1725	-0.0571	-0.0315	-0.2593
13	11-Octadecenoic acid, (E)-, TMS	-0.3002	-0.6746	0.1003	0.3017	0.2659	0.6587	0.699	0.2911	0.6605	0.6458	0.3243	0.3352	1	0.692	0.7507	0.5216	-0.1027	0.3829	0.4632	-0.48	0.5821	0.666	-0.2419	-0.6767	0.6187	-0.6315	-0.2698	-0.8012	-0.4456	-0.508	-0.5099	-0.7166	-0.7604	-0.5011	-0.8353	-0.3144	-0.4379	-0.509	-0.7149	-0.3325	-0.6469	-0.5539	-0.3798	0.3962	-0.6263	-0.3893	-0.6017	-0.6406
14	Octadecanoic acid, TMS	-0.2672	-0.6076	0.3812	0.3296	0.2706	0.501	0.6777	0.2	0.5419	0.5387	0.1522	0.3081	0.692	1	0.5032	0.3434	-0.2138	0.1908	0.1233	-0.4486	0.1829	0.5196	0.2976	-0.4479	0.4294	-0.4446	-0.2571	-0.6922	-0.2214	-0.3722	-0.4303	-0.6131	-0.5855	-0.25	-0.7969	-0.5449	-0.6222	-0.4923	-0.4191	-0.3802	-0.5849	-0.5809	-0.4315	0.2078	-0.513	-0.5036	-0.6141	-0.5289
15	10-Nonadecenoic acid, (Z)-, TMS	-0.1213	-0.6038	0.1627	0.2481	0.3856	0.5894	0.6208	0.2033	0.8408	0.7872	-0.2091	-0.2446	0.7507	0.5032	1	0.7455	0.2591	0.7221	0.6983	-0.4283	0.7694	0.8238	0.0183	-0.3925	0.7719	-0.301	-0.1143	-0.4913	-0.2365	-0.3864	-0.4608	-0.6336	-0.5173	-0.1953	-0.6373	-0.3796	-0.4167	-0.4199	-0.4281	-0.0132	-0.6473	-0.2583	-0.3301	0.602	-0.6572	-0.524	-0.4745	-0.3682
16	1-O-Pentadecylglycerol, 2TMS	0.1409	-0.41	0.2371	0.2043	0.443	0.2579	0.3157	0.1259	0.7327	0.7528	-0.1965	-0.3433	0.5216	0.3434	0.7455	1	0.6788	0.7928	0.7464	-0.2074	0.5507	0.7372	0.0816	-0.1798	0.6477	-0.2554	-0.2078	-0.485	-0.1092	-0.1481	-0.3923	-0.4596	-0.2477	-0.0694	-0.4282	-0.3281	-0.2388	-0.5178	-0.1653	0.2426	-0.4874	-0.2742	-0.4817	0.2215	-0.3539	-0.3103	-0.3367	-0.2621
17	1-Eicosanol, TMS	0.2811	0.2664	0.0703	-0.1737	0.1265	-0.3643	-0.3443	0.0782	0.2633	0.3069	-0.3526	-0.5123	-0.1027	-0.2138	0.2591	0.6788	1	0.6395	0.5218	0.3216	0.3052	0.3991	0.1977	0.1341	0.3055	0.2953	0.2035	0.1692	0.3507	0.3944	-0.0566	0.1914	0.1623	0.391	0.2436	0.1493	0.3305	-0.2393	0.3415	0.5647	0.0619	0.1989	0.0598	0.0267	0.1292	-0.1305	0.1814	0.3985
18	Unknown	-0.0645	-0.3926	-0.0343	0.123	0.3574	0.2865	0.3099	0.1116	0.7261	0.7089	-0.46	-0.4576	0.3829	0.1908	0.7221	0.7928	0.6395	1	0.9366	-0.0444	0.7783	0.7679	0.0551	-0.1535	0.7243	0.0171	0.0447	-0.2511	0.1001	0.0546	-0.287	-0.3266	-0.2484	0.1313	-0.3762	-0.1055	-0.118	-0.2584	-0.1067	0.2151	-0.4797	0.0153	-0.1669	0.478	-0.4399	-0.2315	-0.3366	-0.0422
19	Unknown	0.0522	-0.4593	-0.0193	0.2168	0.4163	0.3702	0.3714	0.1472	0.7085	0.7104	-0.4173	-0.4318	0.4632	0.1233	0.6983	0.7464	0.5218	0.9366	1	-0.1724	0.8278	0.7268	-0.1282	-0.1451	0.6942	-0.1682	-0.1052	-0.3266	-0.135	-0.1115	-0.3381	-0.3811	-0.2212	-0.1077	-0.3878	-0.0399	-0.0595	-0.2358	-0.3091	0.1466	-0.4956	-0.099	-0.2179	0.5119	-0.49	-0.1204	-0.3825	-0.1049
20	Icosanoic acid, TMS	-0.1901	0.7271	-0.6023	-0.8119	-0.6505	-0.6453	-0.791	-0.2464	-0.5563	-0.5554	0.1694	0.0895	-0.48	-0.4486	-0.4283	-0.2074	0.3216	-0.0444	-0.1724	1	-0.1918	-0.2585	0.1567	0.0203	-0.3706	0.7008	0.6894	0.4935	0.807	0.8952	0.503	0.7379	0.1456	0.6774	0.5891	0.6313	0.628	0.2881	0.6083	0.4303	0.6464	0.626	0.6036	-0.4879	0.7525	0.1398	0.6966	0.5971
21	2-Palmitoylglycerol, 2TMS	-0.2099	-0.4149	-0.159	0.0686	0.1926	0.4309	0.4161	0.1098	0.6155	0.5688	-0.2065	-0.2152	0.5821	0.1829	0.7694	0.5507	0.3052	0.7783	0.8278	-0.1918	1	0.7061	-0.1263	-0.402	0.7061	-0.1821	0.0532	-0.2931	-0.0955	-0.1291	-0.2461	-0.3297	-0.4755	-0.0673	-0.4233	0.0761	0.039	-0.0972	-0.3675	0.0089	-0.3671	0.0076	0.0195	0.5842	-0.4814	-0.334	-0.315	-0.1138
22	2-Palmitoleoylglycerol, 2TMS	-0.1447	-0.4884	0.3065	0.2093	0.3706	0.5415	0.5219	0.4396	0.8238	0.864	-0.1805	-0.2392	0.666	0.5196	0.8238	0.7372	0.3991	0.7679	0.7268	-0.2585	0.7061	1	0.0688	-0.4	0.9393	-0.2886	-0.1442	-0.5144	-0.1654	-0.19	-0.4109	-0.5635	-0.5422	-0.1206	-0.6092	-0.3492	-0.3457	-0.3913	-0.4967	-0.1852	-0.6339	-0.2186	-0.3176	0.4909	-0.5698	-0.4686	-0.5093	-0.3094
23	Heneicosanoic acid, TMS	0.2239	0.2822	0.2776	-0.0242	0.0716	-0.3408	-0.1881	-0.206	0.0878	0.0337	-0.292	-0.2794	-0.2419	0.2976	0.0183	0.0816	0.1977	0.0551	-0.1282	0.1567	-0.1263	0.0688	1	0.3279	-0.1295	0.3609	0.1413	0.1201	0.3682	0.1659	-0.1978	0.1182	0.1962	0.3259	0.1099	-0.203	0.0078	-0.2509	0.3264	0.3156	0.0933	-0.065	-0.0011	0.052	0.0629	-0.2687	0.1821	0.266
24	Docosanol, TMS	0.7712	0.3708	0.3614	0.2682	0.4629	-0.4378	-0.2941	-0.2446	-0.1004	-0.1258	-0.6554	-0.6487	-0.6767	-0.4479	-0.3925	-0.1798	0.1341	-0.1535	-0.1451	0.0203	-0.402	-0.4	0.3279	1	-0.4065	0.1909	-0.2289	0.4558	-0.0886	-0.0421	-0.1736	0.2321	0.9546	-0.1011	0.4806	-0.0354	0.1073	-0.0864	0.2555	0.3757	0.0544	-0.0818	-0.046	0.0284	0.0518	0.5068	0.1048	0.216
25	2-Mono-cis-heptdec-10-enoylglycerol, 2TMS	-0.2105	-0.5977	0.2736	0.3104	0.4013	0.6677	0.6215	0.4839	0.7975	0.855	-0.1902	-0.2301	0.6187	0.4294	0.7719	0.6477	0.3055	0.7243	0.6942	-0.3706	0.7061	0.9393	-0.1295	-0.4065	1	-0.3512	-0.2355	-0.5012	-0.2547	-0.2366	-0.3065	-0.6247	-0.5327	-0.1607	-0.6474	-0.3982	-0.4291	-0.2298	-0.5412	-0.3496	-0.675	-0.1542	-0.3621	0.4995	-0.6205	-0.4462	-0.5969	-0.4013
26	Docosanoic acid, TMS	-0.2017	0.6104	-0.4717	-0.6558	-0.5585	-0.6369	-0.6248	-0.4237	-0.4249	-0.465	-0.1639	-0.1774	-0.6315	-0.4446	-0.301	-0.2554	0.2953	0.0171	-0.1682	0.7008	-0.1821	-0.2886	0.3609	0.1909	-0.3512	1	0.7971	0.7734	0.8966	0.7811	0.4579	0.6381	0.2367	0.8557	0.6212	0.3577	0.4147	0.3625	0.7725	0.3822	0.5774	0.7445	0.5726	-0.1014	0.5124	-0.0817	0.7177	0.697
27	Tricosanoic acid, TMS	-0.4716	0.5595	-0.6058	-0.8482	-0.7351	-0.5249	-0.5186	-0.3462	-0.4365	-0.499	0.137	0.1392	-0.2698	-0.2571	-0.1143	-0.2078	0.2035	0.0447	-0.1052	0.6894	0.0532	-0.1442	0.1413	-0.2289	-0.2355	0.7971	1	0.6483	0.8589	0.785	0.4444	0.5405	-0.1266	0.7699	0.3922	0.6086	0.4465	0.3247	0.5716	0.4113	0.5352	0.6671	0.7946	-0.0085	0.4201	-0.1884	0.6615	0.6346
28	Tetraconsanol acid, TMS	0.1168	0.7439	-0.2293	-0.545	-0.4107	-0.7064	-0.6661	-0.3321	-0.5955	-0.629	-0.291	-0.293	-0.8012	-0.6922	-0.4913	-0.485	0.1692	-0.2511	-0.3266	0.4935	-0.2931	-0.5144	0.1201	0.4558	-0.5012	0.7734	0.6483	1	0.5688	0.5779	0.4333	0.7294	0.5645	0.5759	0.8084	0.5481	0.5376	0.4456	0.6568	0.4184	0.6313	0.6521	0.7265	-0.044	0.4742	0.1674	0.679	0.7528
29	Tetracosanoic acid, TMS	-0.4153	0.5477	-0.5628	-0.7818	-0.6735	-0.5964	-0.5953	-0.3972	-0.4132	-0.4469	0.0636	0.0566	-0.4456	-0.2214	-0.2365	-0.1092	0.3507	0.1001	-0.135	0.807	-0.0955	-0.1654	0.3682	-0.0886	-0.2547	0.8966	0.8589	0.5688	1	0.9022	0.5064	0.6136	-0.018	0.9344	0.4461	0.4127	0.4109	0.3078	0.78	0.38	0.5709	0.7094	0.5804	-0.2632	0.5789	-0.1858	0.6555	0.6135
30	Pentacosanoic acid, TMS	-0.2954	0.6334	-0.5631	-0.8071	-0.6653	-0.613	-0.6694	-0.2673	-0.5366	-0.4993	0.0953	0.0385	-0.508	-0.3722	-0.3864	-0.1481	0.3944	0.0546	-0.1115	0.8952	-0.1291	-0.19	0.1659	-0.0421	-0.2366	0.7811	0.785	0.5779	0.9022	1	0.6182	0.6475	0.091	0.8281	0.5037	0.5848	0.5348	0.4121	0.6732	0.3732	0.6221	0.7024	0.5947	-0.3911	0.6789	-0.0578	0.6725	0.6436
31	1-Hexacosanol, TMS	-0.3886	0.3031	-0.4992	-0.6089	-0.7412	-0.2201	-0.4376	-0.2099	-0.6895	-0.6131	0.1867	0.1543	-0.5099	-0.4303	-0.4608	-0.3923	-0.0566	-0.287	-0.3381	0.503	-0.2461	-0.4109	-0.1978	-0.1736	-0.3065	0.4579	0.4444	0.4333	0.5064	0.6182	1	0.5517	-0.0215	0.6533	0.5101	0.3516	0.3633	0.8974	0.571	0.0134	0.7225	0.8017	0.3419	-0.6373	0.7555	0.0618	0.5919	0.5197
32	Tetracosanol, TMS	0.0387	0.7922	-0.3761	-0.6998	-0.6211	-0.78	-0.8781	-0.2996	-0.7223	-0.7365	0.0187	0.0469	-0.7166	-0.6131	-0.6336	-0.4596	0.1914	-0.3266	-0.3811	0.7379	-0.3297	-0.5635	0.1182	0.2321	-0.6247	0.6381	0.5405	0.7294	0.6136	0.6475	0.5517	1	0.3921	0.6112	0.8975	0.6593	0.7786	0.4353	0.7071	0.3658	0.845	0.6771	0.7384	-0.5246	0.8204	0.2547	0.7008	0.7765
33	22-Hydroxydocosanoic acid, 2TMS	0.7777	0.4954	0.2248	0.1039	0.2919	-0.5523	-0.4554	-0.2397	-0.3062	-0.3147	-0.5432	-0.56	-0.7604	-0.5855	-0.5173	-0.2477	0.1623	-0.2484	-0.2212	0.1456	-0.4755	-0.5422	0.1962	0.9546	-0.5327	0.2367	-0.1266	0.5645	-0.018	0.091	-0.0215	0.3921	1	-0.0376	0.617	0.1684	0.2683	0.0201	0.3539	0.4609	0.2328	0.0222	0.0923	-0.1245	0.2368	0.5097	0.2548	0.3366
34	Hexacosanoic acid, TMS	-0.4152	0.4457	-0.4515	-0.7101	-0.6572	-0.4877	-0.5424	-0.3151	-0.3822	-0.3887	-0.0532	-0.0559	-0.5011	-0.25	-0.1953	-0.0694	0.391	0.1313	-0.1077	0.6774	-0.0673	-0.1206	0.3259	-0.1011	-0.1607	0.8557	0.7699	0.5759	0.9344	0.8281	0.6533	0.6112	-0.0376	1	0.4911	0.3013	0.3706	0.4829	0.8318	0.3164	0.6001	0.8242	0.4996	-0.3094	0.5972	-0.2021	0.6235	0.6797
35	Unknown	0.3062	0.825	-0.1994	-0.5287	-0.446	-0.7839	-0.8838	-0.2931	-0.688	-0.6805	-0.1417	-0.2189	-0.8353	-0.7969	-0.6373	-0.4282	0.2436	-0.3762	-0.3878	0.5891	-0.4233	-0.6092	0.1099	0.4806	-0.6474	0.6212	0.3922	0.8084	0.4461	0.5037	0.5101	0.8975	0.617	0.4911	1	0.5213	0.7209	0.4401	0.6761	0.4437	0.8196	0.6273	0.5625	-0.4457	0.7674	0.3543	0.7644	0.7828
36	Unknown	-0.023	0.6185	-0.5781	-0.6438	-0.5598	-0.5078	-0.6076	-0.0658	-0.6214	-0.6392	0.1486	0.0975	-0.3144	-0.5449	-0.3796	-0.3281	0.1493	-0.1055	-0.0399	0.6313	0.0761	-0.3492	-0.203	-0.0354	-0.3982	0.3577	0.6086	0.5481	0.4127	0.5848	0.3516	0.6593	0.1684	0.3013	0.5213	1	0.8544	0.3425	0.3327	0.4571	0.6427	0.4082	0.7975	-0.1578	0.5109	0.1793	0.6007	0.6275
37	Cholesterol, TMS	0.1726	0.6971	-0.4231	-0.5625	-0.5041	-0.613	-0.7283	-0.0693	-0.5843	-0.5738	0.0612	-0.0771	-0.4379	-0.6222	-0.4167	-0.2388	0.3305	-0.118	-0.0595	0.628	0.039	-0.3457	0.0078	0.1073	-0.4291	0.4147	0.4465	0.5376	0.4109	0.5348	0.3633	0.7786	0.2683	0.3706	0.7209	0.8544	1	0.324	0.4592	0.4529	0.7928	0.4443	0.6396	-0.2951	0.664	0.1494	0.7119	0.7285
38	1-Octocosanol, TMS	-0.341	0.1704	-0.4659	-0.4064	-0.605	-0.028	-0.2715	-0.143	-0.6102	-0.557	0.0261	0.0281	-0.509	-0.4923	-0.4199	-0.5178	-0.2393	-0.2584	-0.2358	0.2881	-0.0972	-0.3913	-0.2509	-0.0864	-0.2298	0.3625	0.3247	0.4456	0.3078	0.4121	0.8974	0.4353	0.0201	0.4829	0.4401	0.3425	0.324	1	0.3824	-0.1062	0.6091	0.7631	0.3384	-0.3652	0.531	0.1333	0.4711	0.4638
39	24-Hydroxytetracosanoic acid, 2TMS	-0.0531	0.5413	-0.3579	-0.5426	-0.4976	-0.661	-0.6556	-0.4098	-0.5468	-0.5835	-0.1417	-0.1623	-0.7149	-0.4191	-0.4281	-0.1653	0.3415	-0.1067	-0.3091	0.6083	-0.3675	-0.4967	0.3264	0.2555	-0.5412	0.7725	0.5716	0.6568	0.78	0.6732	0.571	0.7071	0.3539	0.8318	0.6761	0.3327	0.4592	0.3824	1	0.533	0.7021	0.6355	0.398	-0.4676	0.7034	0.077	0.6951	0.6849
40	Unknown	0.4049	0.532	-0.1915	-0.318	-0.061	-0.5957	-0.5652	-0.3005	-0.1761	-0.2598	-0.3007	-0.4025	-0.3325	-0.3802	-0.0132	0.2426	0.5647	0.2151	0.1466	0.4303	0.0089	-0.1852	0.3156	0.3757	-0.3496	0.3822	0.4113	0.4184	0.38	0.3732	0.0134	0.3658	0.4609	0.3164	0.4437	0.4571	0.4529	-0.1062	0.533	1	0.3304	0.1584	0.331	-0.0408	0.2921	0.1991	0.4988	0.572
41	Campesterol, TMS	-0.0413	0.7301	-0.4617	-0.6945	-0.7865	-0.6584	-0.803	-0.2693	-0.8734	-0.8489	0.2608	0.1361	-0.6469	-0.5849	-0.6473	-0.4874	0.0619	-0.4797	-0.4956	0.6464	-0.3671	-0.6339	0.0933	0.0544	-0.675	0.5774	0.5352	0.6313	0.5709	0.6221	0.7225	0.845	0.2328	0.6001	0.8196	0.6427	0.7928	0.6091	0.7021	0.3304	1	0.6435	0.576	-0.6102	0.9123	0.1068	0.8987	0.7477
42	Octacosanoic acid, TMS	-0.4006	0.4346	-0.5706	-0.7183	-0.6973	-0.3498	-0.5634	-0.2842	-0.4779	-0.4767	-0.0455	-0.0653	-0.5539	-0.5809	-0.2583	-0.2742	0.1989	0.0153	-0.099	0.626	0.0076	-0.2186	-0.065	-0.0818	-0.1542	0.7445	0.6671	0.6521	0.7094	0.7024	0.8017	0.6771	0.0222	0.8242	0.6273	0.4082	0.4443	0.7631	0.6355	0.1584	0.6435	1	0.5862	-0.3043	0.6176	0.0105	0.6203	0.6474
43	Unknown	-0.2378	0.6903	-0.4701	-0.7198	-0.6184	-0.5916	-0.6219	-0.2069	-0.5446	-0.6185	0.0673	0.1761	-0.3798	-0.4315	-0.3301	-0.4817	0.0598	-0.1669	-0.2179	0.6036	0.0195	-0.3176	-0.0011	-0.046	-0.3621	0.5726	0.7946	0.7265	0.5804	0.5947	0.3419	0.7384	0.0923	0.4996	0.5625	0.7975	0.6396	0.3384	0.398	0.331	0.576	0.5862	1	-0.0043	0.4044	0.0695	0.5252	0.6799
44	Stigmasterol, TMS	0.0402	-0.3259	0.2081	0.4072	0.4893	0.3405	0.5195	0.1472	0.6315	0.5429	-0.4186	-0.3432	0.3962	0.2078	0.602	0.2215	0.0267	0.478	0.5119	-0.4879	0.5842	0.4909	0.052	0.0284	0.4995	-0.1014	-0.0085	-0.044	-0.2632	-0.3911	-0.6373	-0.5246	-0.1245	-0.3094	-0.4457	-0.1578	-0.2951	-0.3652	-0.4676	-0.0408	-0.6102	-0.3043	-0.0043	1	-0.844	-0.2309	-0.4141	-0.2052
45	5alpha-Stigmast-7-en-3beta-ol, TMS	-0.0371	0.674	-0.4278	-0.7147	-0.7385	-0.6237	-0.8133	-0.2499	-0.8206	-0.7635	0.3103	0.1725	-0.6263	-0.513	-0.6572	-0.3539	0.1292	-0.4399	-0.49	0.7525	-0.4814	-0.5698	0.0629	0.0518	-0.6205	0.5124	0.4201	0.4742	0.5789	0.6789	0.7555	0.8204	0.2368	0.5972	0.7674	0.5109	0.664	0.531	0.7034	0.2921	0.9123	0.6176	0.4044	-0.844	1	0.161	0.8069	0.6105
46	Unknown	0.2581	0.2356	-0.03	0.1198	0.1658	-0.2682	-0.3011	-0.2641	-0.2578	-0.2878	-0.1416	-0.0571	-0.3893	-0.5036	-0.524	-0.3103	-0.1305	-0.2315	-0.1204	0.1398	-0.334	-0.4686	-0.2687	0.5068	-0.4462	-0.0817	-0.1884	0.1674	-0.1858	-0.0578	0.0618	0.2547	0.5097	-0.2021	0.3543	0.1793	0.1494	0.1333	0.077	0.1991	0.1068	0.0105	0.0695	-0.2309	0.161	1	0.0139	0.0656
47	Stigmast-5-ene, 3beta-TMS, (24S)-	0.0009	0.7695	-0.5005	-0.7312	-0.7388	-0.665	-0.7966	-0.3012	-0.7574	-0.753	0.2058	-0.0315	-0.6017	-0.6141	-0.4745	-0.3367	0.1814	-0.3366	-0.3825	0.6966	-0.315	-0.5093	0.1821	0.1048	-0.5969	0.7177	0.6615	0.679	0.6555	0.6725	0.5919	0.7008	0.2548	0.6235	0.7644	0.6007	0.7119	0.4711	0.6951	0.4988	0.8987	0.6203	0.5252	-0.4141	0.8069	0.0139	1	0.7229
48	Stigmastanol, TMS	0.1194	0.7065	-0.2659	-0.568	-0.5182	-0.6607	-0.7446	-0.1113	-0.5398	-0.5286	-0.2693	-0.2593	-0.6406	-0.5289	-0.3682	-0.2621	0.3985	-0.0422	-0.1049	0.5971	-0.1138	-0.3094	0.266	0.216	-0.4013	0.697	0.6346	0.7528	0.6135	0.6436	0.5197	0.7765	0.3366	0.6797	0.7828	0.6275	0.7285	0.4638	0.6849	0.572	0.7477	0.6474	0.6799	-0.2052	0.6105	0.0656	0.7229	1
49	1-Triacontanol, TMS	-0.0188	0.7539	-0.3515	-0.6436	-0.5262	-0.689	-0.6987	-0.2738	-0.5862	-0.5728	-0.1363	-0.1976	-0.6872	-0.6732	-0.443	-0.3705	0.282	-0.1436	-0.2194	0.6159	-0.2475	-0.3794	0.0466	0.265	-0.3844	0.8203	0.7608	0.9128	0.6646	0.7348	0.5105	0.6418	0.3906	0.645	0.7274	0.5735	0.5189	0.4593	0.6011	0.4364	0.6246	0.694	0.6951	-0.0701	0.5062	0.1103	0.7483	0.7732
50	Stigmast-4-en-3-one, (24S	0.1794	0.6891	-0.2174	-0.4956	-0.3622	-0.5929	-0.7182	-0.2226	-0.3931	-0.3641	0.2554	-0.1144	-0.3665	-0.6144	-0.2773	0.0715	0.4728	-0.1287	-0.1459	0.536	-0.1143	-0.191	0.0708	0.1354	-0.2612	0.3529	0.299	0.3667	0.3543	0.4437	0.2832	0.4815	0.2304	0.3308	0.6148	0.3821	0.6095	0.1317	0.3868	0.4502	0.6094	0.3823	0.247	-0.3726	0.6137	0.1524	0.7125	0.3791
51	Tricontanoate, TMS	-0.3278	0.6136	-0.4561	-0.8399	-0.7869	-0.5226	-0.7388	-0.253	-0.543	-0.55	0.2097	0.1149	-0.4503	-0.5017	-0.2622	-0.1902	0.2685	-0.1292	-0.247	0.6679	-0.1451	-0.2304	0.0059	-0.1731	-0.2754	0.6684	0.7209	0.6027	0.6979	0.6625	0.6767	0.7272	-0.0333	0.771	0.6781	0.4455	0.4852	0.5224	0.6328	0.3248	0.7178	0.8595	0.6354	-0.4164	0.7129	0.0022	0.7291	0.6626
Chemical Groups	n­-fatty acids	-0.172	-0.812	0.3468	0.6374	0.5861	0.6861	0.8608	0.1949	0.7457	0.722	0.1021	0.2465	0.814	0.7984	0.5814	0.409	-0.2617	0.2865	0.3145	-0.6759	0.3126	0.5209	-0.098	-0.3373	0.548	-0.6807	-0.5408	-0.8225	-0.5555	-0.6525	-0.6477	-0.8456	-0.4921	-0.6074	-0.9308	-0.6468	-0.7717	-0.6019	-0.7024	-0.4918	-0.878	-0.7307	-0.6124	0.415	-0.7996	-0.238	-0.8756	-0.8562
	saturated fatty alcohol	0.0323	0.6108	-0.3274	-0.5194	-0.4959	-0.5211	-0.6674	-0.3329	-0.6692	-0.6529	-0.245	-0.282	-0.8716	-0.7757	-0.5728	-0.4949	0.0847	-0.2656	-0.3092	0.5225	-0.3176	-0.537	0.0219	0.3912	-0.4656	0.6843	0.4756	0.8348	0.5091	0.5847	0.7493	0.7205	0.4992	0.6224	0.8304	0.4324	0.4921	0.7823	0.6646	0.3027	0.7218	0.826	0.5202	-0.3399	0.6554	0.3173	0.6965	0.7292
	Sterols	0.0097	0.8024	-0.4976	-0.7545	-0.7525	-0.7048	-0.8417	-0.2756	-0.7793	-0.7705	0.1466	-0.0395	-0.6467	-0.644	-0.5158	-0.371	0.2174	-0.3153	-0.3565	0.732	-0.2781	-0.5141	0.1717	0.1168	-0.5972	0.7272	0.6725	0.7243	0.6734	0.7085	0.63	0.8045	0.278	0.6605	0.8293	0.6772	0.8022	0.5187	0.7219	0.4933	0.9437	0.6759	0.6159	-0.4366	0.8432	0.0461	0.9813	0.812
	Unknown	0.4412	0.6534	-0.0398	-0.2611	-0.0412	-0.6481	-0.6767	-0.1977	-0.3784	-0.3974	-0.3566	-0.3448	-0.6087	-0.7097	-0.4752	-0.2102	0.3358	-0.0646	-0.0043	0.433	-0.1667	-0.3755	-0.0386	0.5772	-0.441	0.2856	0.2144	0.6078	0.1616	0.3053	0.1607	0.6576	0.6599	0.1642	0.7404	0.5848	0.6307	0.1801	0.3766	0.5769	0.4395	0.3075	0.5102	-0.1623	0.3937	0.7158	0.3826	0.6224
	n-aldehydes	-0.1016	0.7148	-0.4602	-0.7469	-0.7312	-0.6782	-0.8266	-0.3036	-0.7916	-0.777	0.0781	0.0896	-0.7255	-0.6187	-0.6453	-0.4883	0.1283	-0.35	-0.4091	0.7401	-0.3383	-0.5755	0.0246	0.1202	-0.5879	0.6488	0.5689	0.7105	0.6459	0.7091	0.7637	0.9598	0.2954	0.6932	0.8663	0.6287	0.7249	0.6386	0.74	0.2875	0.8976	0.7937	0.6869	-0.6203	0.8893	0.2168	0.7421	0.7763
	propane-1,2-diols	1	0.2294	0.5404	0.3948	0.5686	-0.256	-0.181	0.1141	0.0676	0.0974	-0.4975	-0.6109	-0.3002	-0.2673	-0.1209	0.1413	0.2817	-0.0643	0.0524	-0.1903	-0.2096	-0.144	0.2243	0.7708	-0.2098	-0.2009	-0.4715	0.117	-0.4149	-0.2953	-0.3886	0.0388	0.7773	-0.4146	0.3065	-0.0236	0.1727	-0.341	-0.0532	0.4041	-0.041	-0.3999	-0.238	0.0406	-0.0371	0.2565	0.0014	0.1196
	Steroid ketones	0.1809	0.6885	-0.2182	-0.4958	-0.3615	-0.5934	-0.7185	-0.223	-0.393	-0.3641	0.2534	-0.1166	-0.3677	-0.6159	-0.2768	0.0732	0.475	-0.127	-0.1443	0.5361	-0.1137	-0.1917	0.0697	0.1367	-0.2614	0.3538	0.299	0.368	0.3549	0.4444	0.2836	0.4825	0.2324	0.3317	0.6158	0.383	0.6105	0.1318	0.3889	0.4518	0.6098	0.3831	0.2467	-0.3729	0.6143	0.1517	0.7129	0.3798
	fatty acid glycerol	-0.1938	-0.5387	0.2003	0.2231	0.3608	0.5942	0.5655	0.404	0.8193	0.8442	-0.2015	-0.2435	0.6769	0.442	0.8499	0.7036	0.3641	0.8037	0.7871	-0.2996	0.8299	0.9732	-0.0397	-0.4309	0.9634	-0.3034	-0.1347	-0.4884	-0.1918	-0.2091	-0.3686	-0.562	-0.5613	-0.1329	-0.6168	-0.2811	-0.2988	-0.2927	-0.5173	-0.2084	-0.6243	-0.1572	-0.2639	0.5569	-0.6072	-0.4613	-0.526	-0.313
	Sulfur	0.1139	-0.2435	0.3424	0.3459	0.1941	0.4903	0.2669	1	0.2319	0.3435	-0.0087	-0.0876	0.2909	0.1999	0.203	0.1258	0.0784	0.1114	0.147	-0.2465	0.1095	0.4394	-0.206	-0.2443	0.4838	-0.4238	-0.3464	-0.332	-0.3973	-0.2673	-0.21	-0.2995	-0.2394	-0.3151	-0.2929	-0.0659	-0.0692	-0.1432	-0.4097	-0.3005	-0.2693	-0.2844	-0.207	0.147	-0.2498	-0.2639	-0.3013	-0.1112
	alkylbenzene	0.2291	1	-0.1986	-0.6238	-0.4736	-0.8913	-0.9212	-0.2451	-0.6674	-0.6758	0.0695	-0.044	-0.6731	-0.6085	-0.5995	-0.406	0.2697	-0.3902	-0.4568	0.7265	-0.4114	-0.486	0.2831	0.3687	-0.5963	0.6118	0.5616	0.7446	0.5488	0.6332	0.3046	0.7922	0.4931	0.4482	0.8264	0.6184	0.699	0.1715	0.5432	0.5349	0.7324	0.437	0.6898	-0.3251	0.6752	0.2331	0.7731	0.7088
SCN	LogSCN	-0.0273	-0.44	0.1644	0.2599	0.2901	0.3563	0.4654	0.1385	0.4011	0.3997	0.1856	0.0424	0.4243	0.2036	0.3364	0.2932	-0.0619	0.13	0.1927	-0.4208	0.1856	0.279	-0.2828	-0.1638	0.3333	-0.2791	-0.3091	-0.2964	-0.3179	-0.4117	-0.4777	-0.4027	-0.2115	-0.3745	-0.3857	-0.307	-0.2774	-0.427	-0.3698	-0.4511	-0.4202	-0.3504	-0.3713	0.3089	-0.4056	-0.2952	-0.3363	-0.6352
P-values		Propylene glycol, 2TMS	Benzene, 1,3-bis(1,1-dimethylethyl)	Unknown	Tetradecanoic acid, TMS	Pentadecanoic acid, TMS	9-Hexadecenoic acid, TMS	Hexadecanoic acid, TMS	Cyclic octaatomic sulfur	Hetaptdecanoic acid, TMS	10-Heptadecenoic acid, (Z)-, TMS	9,12-Octadecadienoic acid, (Z,Z)-, TMS	9-Octadecenoic acid, (E)-, TMS	11-Octadecenoic acid, (E)-, TMS	Octadecanoic acid, TMS	10-Nonadecenoic acid, (Z)-, TMS	1-O-Pentadecylglycerol, 2TMS	1-Eicosanol, TMS	Unknown	Unknown	Icosanoic acid, TMS	2-Palmitoylglycerol, 2TMS	2-Palmitoleoylglycerol, 2TMS	Heneicosanoic acid, TMS	Docosanol, TMS	2-Mono-cis-heptdec-10-enoylglycerol, 2TMS	Docosanoic acid, TMS	Tricosanoic acid, TMS	Tetraconsanol acid, TMS	Tetracosanoic acid, TMS	Pentacosanoic acid, TMS	1-Hexacosanol, TMS	Tetracosanol, TMS	22-Hydroxydocosanoic acid, 2TMS	Hexacosanoic acid, TMS	Unknown	Unknown	Cholesterol, TMS	1-Octocosanol, TMS	24-Hydroxytetracosanoic acid, 2TMS	Unknown	Campesterol, TMS	Octacosanoic acid, TMS	Unknown	Stigmasterol, TMS	5alpha-Stigmast-7-en-3beta-ol, TMS	Unknown	Stigmast-5-ene, 3beta-TMS, (24S)-	Stigmastanol, TMS
1	Propylene glycol, 2TMS	<.0001	0.3599	0.0206	0.1048	0.0137	0.3051	0.4729	0.6537	0.7909	0.7021	0.0356	0.0071	0.2262	0.2838	0.6315	0.577	0.2585	0.7991	0.8371	0.45	0.4032	0.5669	0.3717	0.0002	0.4018	0.4222	0.0482	0.6444	0.0866	0.234	0.111	0.8788	0.0001	0.0866	0.2166	0.9279	0.4934	0.1661	0.8342	0.0956	0.8708	0.0995	0.3421	0.8741	0.8837	0.301	0.997	0.6371
2	Benzene, 1,3-bis(1,1-dimethylethyl)	0.3599	<.0001	0.4303	0.0059	0.048	<.0001	<.0001	0.3299	0.0024	0.002	0.7833	0.8708	0.0021	0.0075	0.008	0.0911	0.2853	0.107	0.0552	0.0006	0.0869	0.0398	0.2565	0.1298	0.0088	0.0071	0.0158	0.0004	0.0186	0.0048	0.2214	<.0001	0.0366	0.0638	<.0001	0.0062	0.0013	0.4991	0.0203	0.0231	0.0006	0.0715	0.0015	0.1869	0.0022	0.3467	0.0002	0.001
3	Unknown	0.0206	0.4303	<.0001	0.0086	0.0017	0.5099	0.1651	0.1648	0.0628	0.0297	0.1351	0.1586	0.692	0.1186	0.5188	0.3435	0.7817	0.8926	0.9394	0.0082	0.5285	0.2161	0.2647	0.1406	0.2719	0.0481	0.0077	0.3601	0.015	0.015	0.0349	0.124	0.3699	0.06	0.4277	0.012	0.0802	0.0513	0.1448	0.4465	0.0538	0.0134	0.049	0.4073	0.0765	0.906	0.0344	0.2863
4	Tetradecanoic acid, TMS	0.1048	0.0059	0.0086	<.0001	<.0001	0.0187	0.0028	0.16	0.0104	0.0088	0.1602	0.3047	0.2237	0.1816	0.321	0.4161	0.4907	0.6268	0.3876	<.0001	0.7868	0.4045	0.9241	0.2819	0.21	0.0031	<.0001	0.0193	0.0001	<.0001	0.0073	0.0012	0.6817	0.001	0.0241	0.0039	0.0151	0.0942	0.02	0.1985	0.0014	0.0008	0.0008	0.0935	0.0009	0.6358	0.0006	0.0139
5	Pentadecanoic acid, TMS	0.0137	0.048	0.0017	<.0001	<.0001	0.1457	0.0159	0.4409	0.0005	0.0006	0.0143	0.0322	0.2862	0.2775	0.1141	0.0656	0.6169	0.1454	0.0857	0.0035	0.4438	0.13	0.7778	0.053	0.0988	0.016	0.0005	0.0905	0.0022	0.0026	0.0004	0.0059	0.2398	0.003	0.0636	0.0157	0.0329	0.0078	0.0356	0.8101	0.0001	0.0013	0.0062	0.0393	0.0005	0.5109	0.0005	0.0276
6	9-Hexadecenoic acid, TMS	0.3051	<.0001	0.5099	0.0187	0.1457	<.0001	<.0001	0.0387	0.0129	0.0085	0.9951	0.9341	0.003	0.0342	0.0101	0.3016	0.1372	0.249	0.1305	0.0038	0.0742	0.0203	0.1664	0.0692	0.0025	0.0045	0.0253	0.001	0.009	0.0068	0.3802	0.0001	0.0175	0.0401	0.0001	0.0315	0.0068	0.9121	0.0028	0.0091	0.003	0.1548	0.0097	0.1667	0.0057	0.2818	0.0026	0.0028
7	Hexadecanoic acid, TMS	0.4729	<.0001	0.1651	0.0028	0.0159	<.0001	<.0001	0.2841	0.0013	0.0013	0.6657	0.9837	0.0012	0.002	0.006	0.2018	0.1618	0.2107	0.1291	<.0001	0.0859	0.0263	0.4547	0.2361	0.0059	0.0056	0.0274	0.0025	0.0092	0.0024	0.0693	<.0001	0.0575	0.02	<.0001	0.0075	0.0006	0.2758	0.0031	0.0145	<.0001	0.0149	0.0059	0.0271	<.0001	0.2247	<.0001	0.0004
8	Cyclic octaatomic sulfur	0.6537	0.3299	0.1648	0.16	0.4409	0.0387	0.2841	<.0001	0.3542	0.1628	0.973	0.7299	0.2413	0.4261	0.4184	0.6187	0.7579	0.6594	0.5601	0.3243	0.6645	0.0679	0.4122	0.3279	0.0419	0.0797	0.1593	0.1781	0.1026	0.2836	0.4031	0.2271	0.3381	0.2028	0.2378	0.7953	0.7847	0.5714	0.0913	0.2256	0.2798	0.2531	0.4101	0.5601	0.3173	0.2896	0.2245	0.66
9	Hetaptdecanoic acid, TMS	0.7909	0.0024	0.0628	0.0104	0.0005	0.0129	0.0013	0.3542	<.0001	<.0001	0.1179	0.1814	0.0028	0.0202	<.0001	0.0005	0.2911	0.0006	0.001	0.0165	0.0065	<.0001	0.729	0.6918	<.0001	0.0788	0.0702	0.0091	0.0884	0.0217	0.0015	0.0007	0.2166	0.1175	0.0016	0.0059	0.0109	0.0072	0.0189	0.4846	<.0001	0.0449	0.0194	0.0049	<.0001	0.3017	0.0003	0.0208
10	10-Heptadecenoic acid, (Z)-, TMS	0.7021	0.002	0.0297	0.0088	0.0006	0.0085	0.0013	0.1628	<.0001	<.0001	0.1538	0.1748	0.0038	0.0211	0.0001	0.0003	0.2154	0.001	0.001	0.0167	0.0138	<.0001	0.8944	0.6189	<.0001	0.0518	0.035	0.0052	0.063	0.0349	0.0068	0.0005	0.2035	0.1109	0.0019	0.0043	0.0128	0.0163	0.011	0.2978	<.0001	0.0455	0.0062	0.0199	0.0002	0.2468	0.0003	0.0241
11	9,12-Octadecadienoic acid, (Z,Z)-, TMS	0.0356	0.7833	0.1351	0.1602	0.0143	0.9951	0.6657	0.973	0.1179	0.1538	<.0001	<.0001	0.1892	0.5465	0.405	0.4344	0.1512	0.0548	0.0849	0.5016	0.411	0.4736	0.2396	0.0031	0.4497	0.5158	0.5879	0.2413	0.802	0.7069	0.4583	0.9411	0.0198	0.8341	0.5749	0.5561	0.8095	0.9183	0.5748	0.2253	0.2958	0.8576	0.7909	0.0838	0.2101	0.575	0.4127	0.2798
12	9-Octadecenoic acid, (E)-, TMS	0.0071	0.8708	0.1586	0.3047	0.0322	0.9341	0.9837	0.7299	0.1814	0.1748	<.0001	<.0001	0.1739	0.2135	0.328	0.1631	0.0297	0.0562	0.0736	0.7241	0.391	0.3391	0.2615	0.0036	0.3583	0.4812	0.5818	0.2379	0.8234	0.8796	0.541	0.8534	0.0156	0.8257	0.3828	0.7003	0.7611	0.9117	0.52	0.0977	0.5903	0.7969	0.4847	0.1632	0.4937	0.8219	0.9013	0.2988
13	11-Octadecenoic acid, (E)-, TMS	0.2262	0.0021	0.692	0.2237	0.2862	0.003	0.0012	0.2413	0.0028	0.0038	0.1892	0.1739	<.0001	0.0015	0.0003	0.0264	0.6852	0.1168	0.0529	0.0438	0.0113	0.0026	0.3335	0.002	0.0062	0.0049	0.2788	<.0001	0.0638	0.0314	0.0306	0.0008	0.0002	0.0341	<.0001	0.2038	0.0691	0.031	0.0009	0.1776	0.0037	0.0171	0.1201	0.1036	0.0054	0.1103	0.0082	0.0042
14	Octadecanoic acid, TMS	0.2838	0.0075	0.1186	0.1816	0.2775	0.0342	0.002	0.4261	0.0202	0.0211	0.5465	0.2135	0.0015	<.0001	0.0333	0.1629	0.3944	0.4483	0.6259	0.0618	0.4676	0.0271	0.2304	0.0623	0.0753	0.0645	0.3031	0.0015	0.3773	0.1282	0.0747	0.0068	0.0107	0.317	<.0001	0.0194	0.0058	0.038	0.0834	0.1197	0.0108	0.0115	0.0738	0.4079	0.0295	0.0331	0.0067	0.024
15	10-Nonadecenoic acid, (Z)-, TMS	0.6315	0.008	0.5188	0.321	0.1141	0.0101	0.006	0.4184	<.0001	0.0001	0.405	0.328	0.0003	0.0333	<.0001	0.0004	0.2991	0.0007	0.0013	0.0762	0.0002	<.0001	0.9425	0.1072	0.0002	0.2249	0.6515	0.0384	0.3448	0.1132	0.0543	0.0048	0.0279	0.4373	0.0044	0.1203	0.0854	0.0828	0.0763	0.9585	0.0037	0.3007	0.1809	0.0082	0.003	0.0256	0.0466	0.1327
16	1-O-Pentadecylglycerol, 2TMS	0.577	0.0911	0.3435	0.4161	0.0656	0.3016	0.2018	0.6187	0.0005	0.0003	0.4344	0.1631	0.0264	0.1629	0.0004	<.0001	0.002	<.0001	0.0004	0.4089	0.0179	0.0005	0.7476	0.4753	0.0037	0.3064	0.4079	0.0414	0.6663	0.5577	0.1074	0.055	0.3217	0.7843	0.0763	0.1838	0.34	0.0277	0.5121	0.332	0.0402	0.2708	0.043	0.377	0.1496	0.2101	0.1719	0.2934
17	1-Eicosanol, TMS	0.2585	0.2853	0.7817	0.4907	0.6169	0.1372	0.1618	0.7579	0.2911	0.2154	0.1512	0.0297	0.6852	0.3944	0.2991	0.002	<.0001	0.0043	0.0263	0.1931	0.2181	0.1009	0.4316	0.5957	0.2177	0.2341	0.4179	0.5021	0.1536	0.1053	0.8236	0.4468	0.5199	0.1087	0.3299	0.5543	0.1804	0.3388	0.1654	0.0146	0.8073	0.4289	0.8136	0.9163	0.6095	0.6058	0.4712	0.1014
18	Unknown	0.7991	0.107	0.8926	0.6268	0.1454	0.249	0.2107	0.6594	0.0006	0.001	0.0548	0.0562	0.1168	0.4483	0.0007	<.0001	0.0043	<.0001	<.0001	0.8612	0.0001	0.0002	0.8281	0.5432	0.0007	0.9462	0.8603	0.3148	0.6926	0.8297	0.2481	0.1858	0.3202	0.6036	0.1239	0.6769	0.6409	0.3006	0.6734	0.3914	0.044	0.9521	0.508	0.0448	0.0677	0.3553	0.172	0.868
19	Unknown	0.8371	0.0552	0.9394	0.3876	0.0857	0.1305	0.1291	0.5601	0.001	0.001	0.0849	0.0736	0.0529	0.6259	0.0013	0.0004	0.0263	<.0001	<.0001	0.4939	<.0001	0.0006	0.6122	0.5656	0.0014	0.5046	0.6778	0.1859	0.5932	0.6597	0.17	0.1187	0.3778	0.6707	0.1118	0.8751	0.8146	0.3463	0.212	0.5617	0.0365	0.696	0.3851	0.0299	0.039	0.6342	0.1173	0.6788
20	Icosanoic acid, TMS	0.45	0.0006	0.0082	<.0001	0.0035	0.0038	<.0001	0.3243	0.0165	0.0167	0.5016	0.7241	0.0438	0.0618	0.0762	0.4089	0.1931	0.8612	0.4939	<.0001	0.4457	0.3003	0.5347	0.9362	0.13	0.0012	0.0016	0.0374	<.0001	<.0001	0.0333	0.0005	0.5644	0.002	0.0101	0.005	0.0053	0.2464	0.0074	0.0747	0.0037	0.0055	0.008	0.04	0.0003	0.5801	0.0013	0.0089
21	2-Palmitoylglycerol, 2TMS	0.4032	0.0869	0.5285	0.7868	0.4438	0.0742	0.0859	0.6645	0.0065	0.0138	0.411	0.391	0.0113	0.4676	0.0002	0.0179	0.2181	0.0001	<.0001	0.4457	<.0001	0.0011	0.6175	0.0982	0.0011	0.4696	0.8339	0.2378	0.7063	0.6097	0.3248	0.1815	0.0461	0.7907	0.08	0.764	0.8778	0.7012	0.1335	0.9719	0.134	0.9761	0.9388	0.0109	0.0431	0.1755	0.2029	0.6531
22	2-Palmitoleoylglycerol, 2TMS	0.5669	0.0398	0.2161	0.4045	0.13	0.0203	0.0263	0.0679	<.0001	<.0001	0.4736	0.3391	0.0026	0.0271	<.0001	0.0005	0.1009	0.0002	0.0006	0.3003	0.0011	<.0001	0.7861	0.1001	<.0001	0.2454	0.5682	0.029	0.512	0.4501	0.0902	0.0149	0.0201	0.6335	0.0073	0.1555	0.1599	0.1084	0.036	0.4619	0.0047	0.3836	0.199	0.0386	0.0136	0.0498	0.0308	0.2116
23	Heneicosanoic acid, TMS	0.3717	0.2565	0.2647	0.9241	0.7778	0.1664	0.4547	0.4122	0.729	0.8944	0.2396	0.2615	0.3335	0.2304	0.9425	0.7476	0.4316	0.8281	0.6122	0.5347	0.6175	0.7861	<.0001	0.184	0.6086	0.1412	0.5761	0.6349	0.1327	0.5106	0.4313	0.6404	0.4353	0.1868	0.6641	0.4192	0.9754	0.3154	0.1862	0.202	0.7127	0.7977	0.9965	0.8376	0.8042	0.2809	0.4695	0.286
24	Docosanol, TMS	0.0002	0.1298	0.1406	0.2819	0.053	0.0692	0.2361	0.3279	0.6918	0.6189	0.0031	0.0036	0.002	0.0623	0.1072	0.4753	0.5957	0.5432	0.5656	0.9362	0.0982	0.1001	0.184	<.0001	0.0941	0.448	0.3609	0.0573	0.7268	0.8682	0.4908	0.354	<.0001	0.6897	0.0435	0.889	0.6717	0.7333	0.3062	0.1245	0.8302	0.7469	0.8563	0.911	0.8383	0.0318	0.6789	0.3894
25	2-Mono-cis-heptdec-10-enoylglycerol, 2TMS	0.4018	0.0088	0.2719	0.21	0.0988	0.0025	0.0059	0.0419	<.0001	<.0001	0.4497	0.3583	0.0062	0.0753	0.0002	0.0037	0.2177	0.0007	0.0014	0.13	0.0011	<.0001	0.6086	0.0941	<.0001	0.153	0.3468	0.0341	0.3077	0.3445	0.2161	0.0056	0.0228	0.5241	0.0037	0.1017	0.0756	0.359	0.0204	0.155	0.0021	0.5414	0.1397	0.0348	0.006	0.0635	0.0089	0.0988
26	Docosanoic acid, TMS	0.4222	0.0071	0.0481	0.0031	0.016	0.0045	0.0056	0.0797	0.0788	0.0518	0.5158	0.4812	0.0049	0.0645	0.2249	0.3064	0.2341	0.9462	0.5046	0.0012	0.4696	0.2454	0.1412	0.448	0.153	<.0001	<.0001	0.0002	<.0001	0.0001	0.056	0.0044	0.3444	<.0001	0.0059	0.145	0.087	0.1394	0.0002	0.1176	0.0121	0.0004	0.013	0.6889	0.0297	0.7473	0.0008	0.0013
27	Tricosanoic acid, TMS	0.0482	0.0158	0.0077	<.0001	0.0005	0.0253	0.0274	0.1593	0.0702	0.035	0.5879	0.5818	0.2788	0.3031	0.6515	0.4079	0.4179	0.8603	0.6778	0.0016	0.8339	0.5682	0.5761	0.3609	0.3468	<.0001	<.0001	0.0036	<.0001	0.0001	0.0647	0.0206	0.6167	0.0002	0.1075	0.0074	0.0632	0.1886	0.0132	0.09	0.0221	0.0025	<.0001	0.9733	0.0826	0.4541	0.0028	0.0047
28	Tetraconsanol acid, TMS	0.6444	0.0004	0.3601	0.0193	0.0905	0.001	0.0025	0.1781	0.0091	0.0052	0.2413	0.2379	<.0001	0.0015	0.0384	0.0414	0.5021	0.3148	0.1859	0.0374	0.2378	0.029	0.6349	0.0573	0.0341	0.0002	0.0036	<.0001	0.0138	0.012	0.0725	0.0006	0.0147	0.0124	<.0001	0.0185	0.0214	0.0639	0.0031	0.084	0.005	0.0034	0.0006	0.8625	0.0468	0.5068	0.0019	0.0003
29	Tetracosanoic acid, TMS	0.0866	0.0186	0.015	0.0001	0.0022	0.009	0.0092	0.1026	0.0884	0.063	0.802	0.8234	0.0638	0.3773	0.3448	0.6663	0.1536	0.6926	0.5932	<.0001	0.7063	0.512	0.1327	0.7268	0.3077	<.0001	<.0001	0.0138	<.0001	<.0001	0.032	0.0068	0.9435	<.0001	0.0635	0.0888	0.0903	0.214	0.0001	0.1198	0.0133	0.001	0.0116	0.2913	0.0118	0.4605	0.0031	0.0068
30	Pentacosanoic acid, TMS	0.234	0.0048	0.015	<.0001	0.0026	0.0068	0.0024	0.2836	0.0217	0.0349	0.7069	0.8796	0.0314	0.1282	0.1132	0.5577	0.1053	0.8297	0.6597	<.0001	0.6097	0.4501	0.5106	0.8682	0.3445	0.0001	0.0001	0.012	<.0001	<.0001	0.0062	0.0037	0.7194	<.0001	0.0331	0.0108	0.0222	0.0893	0.0022	0.1272	0.0058	0.0012	0.0092	0.1085	0.0019	0.8197	0.0022	0.004
31	1-Hexacosanol, TMS	0.111	0.2214	0.0349	0.0073	0.0004	0.3802	0.0693	0.4031	0.0015	0.0068	0.4583	0.541	0.0306	0.0747	0.0543	0.1074	0.8236	0.2481	0.17	0.0333	0.3248	0.0902	0.4313	0.4908	0.2161	0.056	0.0647	0.0725	0.032	0.0062	<.0001	0.0176	0.9324	0.0033	0.0305	0.1525	0.1384	<.0001	0.0133	0.9579	0.0007	<.0001	0.1649	0.0044	0.0003	0.8075	0.0097	0.0271
32	Tetracosanol, TMS	0.8788	<.0001	0.124	0.0012	0.0059	0.0001	<.0001	0.2271	0.0007	0.0005	0.9411	0.8534	0.0008	0.0068	0.0048	0.055	0.4468	0.1858	0.1187	0.0005	0.1815	0.0149	0.6404	0.354	0.0056	0.0044	0.0206	0.0006	0.0068	0.0037	0.0176	<.0001	0.1076	0.007	<.0001	0.0029	0.0001	0.071	0.001	0.1355	<.0001	0.002	0.0005	0.0254	<.0001	0.3078	0.0012	0.0002
33	22-Hydroxydocosanoic acid, 2TMS	0.0001	0.0366	0.3699	0.6817	0.2398	0.0175	0.0575	0.3381	0.2166	0.2035	0.0198	0.0156	0.0002	0.0107	0.0279	0.3217	0.5199	0.3202	0.3778	0.5644	0.0461	0.0201	0.4353	<.0001	0.0228	0.3444	0.6167	0.0147	0.9435	0.7194	0.9324	0.1076	<.0001	0.8823	0.0064	0.5042	0.2818	0.9369	0.1496	0.0542	0.3525	0.9303	0.7156	0.6227	0.344	0.0307	0.3075	0.1721
34	Hexacosanoic acid, TMS	0.0866	0.0638	0.06	0.001	0.003	0.0401	0.02	0.2028	0.1175	0.1109	0.8341	0.8257	0.0341	0.317	0.4373	0.7843	0.1087	0.6036	0.6707	0.002	0.7907	0.6335	0.1868	0.6897	0.5241	<.0001	0.0002	0.0124	<.0001	<.0001	0.0033	0.007	0.8823	<.0001	0.0385	0.2244	0.1301	0.0424	<.0001	0.2008	0.0085	<.0001	0.0347	0.2115	0.0089	0.4214	0.0057	0.0019
35	Unknown	0.2166	<.0001	0.4277	0.0241	0.0636	0.0001	<.0001	0.2378	0.0016	0.0019	0.5749	0.3828	<.0001	<.0001	0.0044	0.0763	0.3299	0.1239	0.1118	0.0101	0.08	0.0073	0.6641	0.0435	0.0037	0.0059	0.1075	<.0001	0.0635	0.0331	0.0305	<.0001	0.0064	0.0385	<.0001	0.0265	0.0007	0.0676	0.0021	0.0651	<.0001	0.0053	0.0151	0.0638	0.0002	0.1491	0.0002	0.0001
36	Unknown	0.9279	0.0062	0.012	0.0039	0.0157	0.0315	0.0075	0.7953	0.0059	0.0043	0.5561	0.7003	0.2038	0.0194	0.1203	0.1838	0.5543	0.6769	0.8751	0.005	0.764	0.1555	0.4192	0.889	0.1017	0.145	0.0074	0.0185	0.0888	0.0108	0.1525	0.0029	0.5042	0.2244	0.0265	<.0001	<.0001	0.1642	0.1774	0.0565	0.004	0.0926	<.0001	0.5317	0.0303	0.4766	0.0084	0.0053
37	Cholesterol, TMS	0.4934	0.0013	0.0802	0.0151	0.0329	0.0068	0.0006	0.7847	0.0109	0.0128	0.8095	0.7611	0.0691	0.0058	0.0854	0.34	0.1804	0.6409	0.8146	0.0053	0.8778	0.1599	0.9754	0.6717	0.0756	0.087	0.0632	0.0214	0.0903	0.0222	0.1384	0.0001	0.2818	0.1301	0.0007	<.0001	<.0001	0.1896	0.0553	0.0591	<.0001	0.0647	0.0043	0.2345	0.0027	0.5541	0.0009	0.0006
38	1-Octocosanol, TMS	0.1661	0.4991	0.0513	0.0942	0.0078	0.9121	0.2758	0.5714	0.0072	0.0163	0.9183	0.9117	0.031	0.038	0.0828	0.0277	0.3388	0.3006	0.3463	0.2464	0.7012	0.1084	0.3154	0.7333	0.359	0.1394	0.1886	0.0639	0.214	0.0893	<.0001	0.071	0.9369	0.0424	0.0676	0.1642	0.1896	<.0001	0.1173	0.6749	0.0073	0.0002	0.1696	0.1361	0.0234	0.5981	0.0485	0.0526
39	24-Hydroxytetracosanoic acid, 2TMS	0.8342	0.0203	0.1448	0.02	0.0356	0.0028	0.0031	0.0913	0.0189	0.011	0.5748	0.52	0.0009	0.0834	0.0763	0.5121	0.1654	0.6734	0.212	0.0074	0.1335	0.036	0.1862	0.3062	0.0204	0.0002	0.0132	0.0031	0.0001	0.0022	0.0133	0.001	0.1496	<.0001	0.0021	0.1774	0.0553	0.1173	<.0001	0.0227	0.0012	0.0046	0.1019	0.0504	0.0011	0.7613	0.0014	0.0017
40	Unknown	0.0956	0.0231	0.4465	0.1985	0.8101	0.0091	0.0145	0.2256	0.4846	0.2978	0.2253	0.0977	0.1776	0.1197	0.9585	0.332	0.0146	0.3914	0.5617	0.0747	0.9719	0.4619	0.202	0.1245	0.155	0.1176	0.09	0.084	0.1198	0.1272	0.9579	0.1355	0.0542	0.2008	0.0651	0.0565	0.0591	0.6749	0.0227	<.0001	0.1806	0.5302	0.1796	0.8723	0.2396	0.4283	0.0351	0.0131
41	Campesterol, TMS	0.8708	0.0006	0.0538	0.0014	0.0001	0.003	<.0001	0.2798	<.0001	<.0001	0.2958	0.5903	0.0037	0.0108	0.0037	0.0402	0.8073	0.044	0.0365	0.0037	0.134	0.0047	0.7127	0.8302	0.0021	0.0121	0.0221	0.005	0.0133	0.0058	0.0007	<.0001	0.3525	0.0085	<.0001	0.004	<.0001	0.0073	0.0012	0.1806	<.0001	0.004	0.0124	0.0072	<.0001	0.6733	<.0001	0.0004
42	Octacosanoic acid, TMS	0.0995	0.0715	0.0134	0.0008	0.0013	0.1548	0.0149	0.2531	0.0449	0.0455	0.8576	0.7969	0.0171	0.0115	0.3007	0.2708	0.4289	0.9521	0.696	0.0055	0.9761	0.3836	0.7977	0.7469	0.5414	0.0004	0.0025	0.0034	0.001	0.0012	<.0001	0.002	0.9303	<.0001	0.0053	0.0926	0.0647	0.0002	0.0046	0.5302	0.004	<.0001	0.0106	0.2196	0.0063	0.9669	0.006	0.0037
43	Unknown	0.3421	0.0015	0.049	0.0008	0.0062	0.0097	0.0059	0.4101	0.0194	0.0062	0.7909	0.4847	0.1201	0.0738	0.1809	0.043	0.8136	0.508	0.3851	0.008	0.9388	0.199	0.9965	0.8563	0.1397	0.013	<.0001	0.0006	0.0116	0.0092	0.1649	0.0005	0.7156	0.0347	0.0151	<.0001	0.0043	0.1696	0.1019	0.1796	0.0124	0.0106	<.0001	0.9864	0.096	0.784	0.0252	0.0019
44	Stigmasterol, TMS	0.8741	0.1869	0.4073	0.0935	0.0393	0.1667	0.0271	0.5601	0.0049	0.0199	0.0838	0.1632	0.1036	0.4079	0.0082	0.377	0.9163	0.0448	0.0299	0.04	0.0109	0.0386	0.8376	0.911	0.0348	0.6889	0.9733	0.8625	0.2913	0.1085	0.0044	0.0254	0.6227	0.2115	0.0638	0.5317	0.2345	0.1361	0.0504	0.8723	0.0072	0.2196	0.9864	<.0001	<.0001	0.3565	0.0876	0.414
45	5alpha-Stigmast-7-en-3beta-ol, TMS	0.8837	0.0022	0.0765	0.0009	0.0005	0.0057	<.0001	0.3173	<.0001	0.0002	0.2101	0.4937	0.0054	0.0295	0.003	0.1496	0.6095	0.0677	0.039	0.0003	0.0431	0.0136	0.8042	0.8383	0.006	0.0297	0.0826	0.0468	0.0118	0.0019	0.0003	<.0001	0.344	0.0089	0.0002	0.0303	0.0027	0.0234	0.0011	0.2396	<.0001	0.0063	0.096	<.0001	<.0001	0.5234	<.0001	0.0071
46	Unknown	0.301	0.3467	0.906	0.6358	0.5109	0.2818	0.2247	0.2896	0.3017	0.2468	0.575	0.8219	0.1103	0.0331	0.0256	0.2101	0.6058	0.3553	0.6342	0.5801	0.1755	0.0498	0.2809	0.0318	0.0635	0.7473	0.4541	0.5068	0.4605	0.8197	0.8075	0.3078	0.0307	0.4214	0.1491	0.4766	0.5541	0.5981	0.7613	0.4283	0.6733	0.9669	0.784	0.3565	0.5234	<.0001	0.9563	0.7959
47	Stigmast-5-ene, 3beta-TMS, (24S)-	0.997	0.0002	0.0344	0.0006	0.0005	0.0026	<.0001	0.2245	0.0003	0.0003	0.4127	0.9013	0.0082	0.0067	0.0466	0.1719	0.4712	0.172	0.1173	0.0013	0.2029	0.0308	0.4695	0.6789	0.0089	0.0008	0.0028	0.0019	0.0031	0.0022	0.0097	0.0012	0.3075	0.0057	0.0002	0.0084	0.0009	0.0485	0.0014	0.0351	<.0001	0.006	0.0252	0.0876	<.0001	0.9563	<.0001	0.0007
48	Stigmastanol, TMS	0.6371	0.001	0.2863	0.0139	0.0276	0.0028	0.0004	0.66	0.0208	0.0241	0.2798	0.2988	0.0042	0.024	0.1327	0.2934	0.1014	0.868	0.6788	0.0089	0.6531	0.2116	0.286	0.3894	0.0988	0.0013	0.0047	0.0003	0.0068	0.004	0.0271	0.0002	0.1721	0.0019	0.0001	0.0053	0.0006	0.0526	0.0017	0.0131	0.0004	0.0037	0.0019	0.414	0.0071	0.7959	0.0007	<.0001
49	1-Triacontanol, TMS	0.941	0.0003	0.1526	0.004	0.0249	0.0016	0.0013	0.2715	0.0106	0.013	0.5896	0.4319	0.0016	0.0022	0.0656	0.1301	0.2568	0.5697	0.3818	0.0065	0.3221	0.1205	0.8543	0.2878	0.1153	<.0001	0.0002	<.0001	0.0026	0.0005	0.0304	0.0041	0.109	0.0038	0.0006	0.0128	0.0273	0.0552	0.0083	0.0702	0.0056	0.0014	0.0014	0.7822	0.0321	0.6632	0.0004	0.0002
50	Stigmast-4-en-3-one, (24S	0.4764	0.0016	0.3863	0.0365	0.1397	0.0095	0.0008	0.3747	0.1066	0.1374	0.3063	0.6514	0.1347	0.0067	0.2653	0.778	0.0475	0.6108	0.5635	0.0219	0.6517	0.4476	0.7801	0.5923	0.2952	0.1509	0.228	0.1345	0.1492	0.0651	0.2548	0.043	0.3577	0.18	0.0066	0.1176	0.0073	0.6025	0.1128	0.0608	0.0073	0.1174	0.323	0.1279	0.0067	0.5461	0.0009	0.1207
51	Tricontanoate, TMS	0.1842	0.0068	0.0571	<.0001	0.0001	0.0261	0.0005	0.3111	0.0199	0.018	0.4037	0.6499	0.0608	0.0339	0.2931	0.4497	0.2813	0.6095	0.3231	0.0025	0.5656	0.3576	0.9813	0.4921	0.2687	0.0024	0.0007	0.0081	0.0013	0.0027	0.002	0.0006	0.8957	0.0002	0.002	0.0639	0.0412	0.0261	0.0048	0.1885	0.0008	<.0001	0.0046	0.0856	0.0009	0.9932	0.0006	0.0027
Chemical Groups	n­-fatty acids	0.4949	<.0001	0.1586	0.0044	0.0106	0.0017	<.0001	0.4384	0.0004	0.0007	0.6869	0.3241	<.0001	<.0001	0.0114	0.0919	0.2942	0.249	0.2038	0.0021	0.2066	0.0266	0.6987	0.1711	0.0185	0.0019	0.0205	<.0001	0.0167	0.0033	0.0037	<.0001	0.038	0.0075	<.0001	0.0037	0.0002	0.0082	0.0012	0.0382	<.0001	0.0006	0.0069	0.0868	<.0001	0.3417	<.0001	<.0001
	saturated fatty alcohol	0.8986	0.0071	0.1847	0.0272	0.0363	0.0266	0.0025	0.177	0.0024	0.0033	0.3272	0.2569	<.0001	0.0002	0.013	0.0368	0.7383	0.2868	0.2118	0.0261	0.199	0.0216	0.9313	0.1084	0.0515	0.0017	0.046	<.0001	0.0309	0.0108	0.0003	0.0007	0.0349	0.0058	<.0001	0.0731	0.0381	0.0001	0.0026	0.2221	0.0007	<.0001	0.0269	0.1676	0.0032	0.1995	0.0013	0.0006
	Sterols	0.9694	<.0001	0.0356	0.0003	0.0003	0.0011	<.0001	0.2682	0.0001	0.0002	0.5616	0.8764	0.0037	0.0039	0.0284	0.1296	0.3861	0.2024	0.1465	0.0006	0.2638	0.0291	0.4957	0.6445	0.0089	0.0006	0.0022	0.0007	0.0022	0.001	0.0051	<.0001	0.2641	0.0028	<.0001	0.002	<.0001	0.0274	0.0007	0.0375	<.0001	0.0021	0.0065	0.07	<.0001	0.856	<.0001	<.0001
	Unknown	0.0668	0.0033	0.8755	0.2954	0.8711	0.0036	0.002	0.4316	0.1215	0.1025	0.1463	0.1612	0.0073	0.001	0.0462	0.4025	0.1731	0.7988	0.9865	0.0727	0.5084	0.1246	0.8791	0.0121	0.0669	0.2507	0.393	0.0075	0.5219	0.2179	0.5242	0.003	0.0029	0.5149	0.0004	0.0108	0.005	0.4744	0.1235	0.0122	0.068	0.2145	0.0305	0.52	0.1059	0.0008	0.1171	0.0058
	n-aldehydes	0.6884	0.0009	0.0546	0.0004	0.0006	0.002	<.0001	0.2207	<.0001	0.0001	0.758	0.7236	0.0007	0.0062	0.0038	0.0398	0.6118	0.1545	0.0918	0.0004	0.1697	0.0125	0.923	0.6347	0.0103	0.0036	0.0137	0.001	0.0038	0.001	0.0002	<.0001	0.2339	0.0014	<.0001	0.0052	0.0007	0.0043	0.0004	0.2474	<.0001	<.0001	0.0016	0.006	<.0001	0.3876	0.0004	0.0002
	propane-1,2-diols	<.0001	0.3599	0.0206	0.1049	0.0138	0.3052	0.4723	0.652	0.7899	0.7006	0.0357	0.0071	0.2261	0.2835	0.6327	0.576	0.2574	0.8	0.8364	0.4494	0.4038	0.5686	0.3708	0.0002	0.4035	0.424	0.0482	0.6438	0.0869	0.2341	0.111	0.8785	0.0001	0.0871	0.216	0.926	0.4932	0.1661	0.8341	0.0963	0.8716	0.1001	0.3417	0.8729	0.8838	0.3043	0.9956	0.6363
	Steroid ketones	0.4725	0.0016	0.3843	0.0364	0.1405	0.0094	0.0008	0.3738	0.1066	0.1375	0.3102	0.6449	0.1333	0.0065	0.2661	0.7729	0.0464	0.6156	0.5679	0.0218	0.6532	0.4461	0.7833	0.5886	0.2948	0.1497	0.2281	0.133	0.1484	0.0646	0.254	0.0426	0.3535	0.1787	0.0065	0.1167	0.0071	0.6022	0.1107	0.0598	0.0072	0.1165	0.3237	0.1275	0.0067	0.5478	0.0009	0.12
	fatty acid glycerol	0.441	0.0211	0.4256	0.3736	0.1413	0.0093	0.0144	0.0964	<.0001	<.0001	0.4227	0.3303	0.002	0.0663	<.0001	0.0011	0.1375	<.0001	0.0001	0.2271	<.0001	<.0001	0.8756	0.0743	<.0001	0.2209	0.5942	0.0397	0.4458	0.405	0.1323	0.0152	0.0154	0.5991	0.0064	0.2586	0.2285	0.2385	0.0279	0.4067	0.0056	0.5332	0.29	0.0164	0.0075	0.054	0.025	0.206
	Sulfur	0.6527	0.3303	0.1642	0.1597	0.4403	0.0388	0.2843	<.0001	0.3544	0.1628	0.9726	0.7297	0.2416	0.4263	0.4192	0.6188	0.7571	0.6599	0.5606	0.3241	0.6654	0.0681	0.4121	0.3285	0.0419	0.0797	0.1591	0.1783	0.1025	0.2836	0.403	0.2273	0.3387	0.2027	0.2382	0.7951	0.7851	0.5709	0.0914	0.2256	0.2799	0.2527	0.4099	0.5605	0.3175	0.29	0.2244	0.6604
	alkylbenzene	0.3605	<.0001	0.4296	0.0057	0.0471	<.0001	<.0001	0.3269	0.0025	0.0021	0.7839	0.8624	0.0022	0.0074	0.0085	0.0946	0.2791	0.1094	0.0567	0.0006	0.0898	0.0409	0.255	0.1321	0.009	0.007	0.0153	0.0004	0.0183	0.0048	0.219	<.0001	0.0376	0.0621	<.0001	0.0062	0.0012	0.4962	0.0198	0.0222	0.0005	0.0698	0.0015	0.188	0.0021	0.352	0.0002	0.001
SCN	LogSCN	0.9145	0.0677	0.5145	0.2977	0.243	0.1467	0.0516	0.5837	0.099	0.1003	0.461	0.8674	0.0793	0.4178	0.1723	0.2376	0.8074	0.6072	0.4436	0.082	0.461	0.2622	0.2554	0.5161	0.1765	0.262	0.212	0.2323	0.1986	0.0896	0.045	0.0975	0.3994	0.1257	0.1139	0.2153	0.265	0.0772	0.131	0.0603	0.0825	0.154	0.1293	0.2123	0.0949	0.2344	0.1723	0.0046
[truncated: 14 more columns]
